# Supplementary material for: Cytotoxicity and infiltration of human NK cells in in vivo-like tumor spheroids
Source: BMC Cancer. 2015 May 3;15:351. doi: 10.1186/s12885-015-1321-y (PMC4422268; doi:10.1186/s12885-015-1321-y)
Supplement: Additional file 3: Figure S2 and Video S1. — Video sequence of tumor spheroid infiltration by NK cell. Tumor spheroids were co-cultured in a low effector-to-target (E:T) ratio of 2.5:1 with primary NK cells to favor infiltration events. In order to visualize the tumor spheroids, they were labeled with the photo-labile CFSE-dye. Therefore, disappearance of green fluorescence within 48 h of observation results from photo-bleaching of the CFSE-dye, rather than destruction of tumor spheroid cells. Moreover, photo-bleaching allows for visualization of infiltrated NK cells (labeled with photo-stabile Hoechst-red-dye) with improved contrast. Live cell imaging was performed on a Carl Zeiss Cell Observer Spinning Disk microscope. Pictures were taken with a 10× NA 0.3 objective lens every 30 min over 48 h (representative video sequence). Pictures derived from the video sequence (same focal plane) at different time points are shown. The dashed line indicates the borders of the tumor spheroid from time point 0 (Figure S2). [file 12885_2015_1321_MOESM3_ESM.zip]

Archive with 2 entries (2 files):
- additonal file 2/12885_2015_1321_MOESM_ESM.mp4
- additonal file 2/12885_2015_1321_MOESM2_ESM.pdf
